# Supplementary material for: Epidemiological Overview of Colorectal Cancer in Kidney Transplant Recipients: A Systematic Review
Source: Cancers (Basel). 2025 Oct 17;17(20):3352. doi: 10.3390/cancers17203352 (PMC12564217; doi:10.3390/cancers17203352)
Supplement: Supplementary file 1 [file cancers-17-03352-s001.zip]

Archive with 1 entries (1 files):
- cancers-3895141-supplementary.pdf
